# Supplementary material for: MicroRNA expression profiles in avian haemopoietic cells
Source: Front Genet. 2013 Aug 14;4:153. doi: 10.3389/fgene.2013.00153 (PMC3743212; doi:10.3389/fgene.2013.00153)
Supplement: Supplementary file 1 [file DataSheet1.XLSX]

## Sheet: Sheet1
	Raw Counts						RPM normalised
miRNA	BP25	BU1B	DT40	StimB	HD11	IAH30	BP25	BU1B	DT40	StimB	HD11	IAH30
gga-miR-183	1250	37	20	35	4	3	1090.27	23.382	41.0758	21.6811	5.5636	3.22241
gga-miR-199	8395	93	1	24	36	3544	7322.29	58.7709	2.05379	14.867	50.0724	3806.74
gga-miR-215	23	5	11	29	4	8	20.0611	3.15972	22.5917	17.9643	5.5636	8.59309
gga-miR-219	33	7	3	23	7	5	28.7833	4.42361	6.16137	14.2476	9.7363	5.37068
gga-miR-17-5p	37930	27183	7341	25782	12116	9769	33083.3	17178.2	15076.9	15970.9	16852.1	10493.2
gga-miR-302b!	52304	10	0	33	0	5	45620.6	6.31945	0	20.4421	0	5.37068
gga-miR-1662	181	30	0	40	0	1	157.872	18.9583	0	24.7784	0	1.07414
gga-let-7b	732	105	3	38	7	252	638.465	66.3542	6.16137	23.5394	9.7363	270.682
gga-miR-17-3p	741	672	269	865	166	329	646.315	424.667	552.469	535.832	230.889	353.391
gga-miR-429	1973	4	0	110	7	5	1720.89	2.52778	0	68.1405	9.7363	5.37068
gga-miR-302c!	3083	0	0	0	0	0	2689.05	0	0	0	0	0
gga-miR-1811	5783	1	0	1	0	1	5044.05	0.631945	0	0.619459	0	1.07414
gga-miR-302c	53175	1	0	22	0	4	46380.3	0.631945	0	13.6281	0	4.29654
gga-miR-20a	61896	60772	18439	81754	26182	36138	53986.9	38404.5	37869.8	50643.2	36416.5	38817.1
gga-miR-367	117569	8	0	33	0	4	102546	5.05556	0	20.4421	0	4.29654
gga-miR-187	20	22	2	9	3	7	17.4444	13.9028	4.10758	5.57513	4.1727	7.51895
gga-miR-301b-5p	42	11	11	32	10	20	36.6332	6.95139	22.5917	19.8227	13.909	21.4827
gga-miR-2131	440	154	105	208	238	272	383.777	97.3195	215.648	128.847	331.034	292.165
gga-miR-302a	2484	0	0	2	0	0	2166.59	0	0	1.23892	0	0
gga-miR-190	3077	91	545	393	984	1510	2683.82	57.507	1119.31	243.447	1368.65	1621.95
gga-miR-200a	5168	4	0	5	4	8	4507.63	2.52778	0	3.09729	5.5636	8.59309
gga-miR-302d	164373	32	0	88	0	15	143369	20.2222	0	54.5124	0	16.112
gga-miR-122	9	1	0	17	2	0	7.84998	0.631945	0	10.5308	2.7818	0
gga-miR-551	42	0	0	0	2	4	36.6332	0	0	0	2.7818	4.29654
gga-miR-124a	401	0	0	0	0	1	349.76	0	0	0	0	1.07414
gga-miR-218	697	39	69	13	77	60	607.937	24.6458	141.711	8.05297	107.099	64.4481
gga-miR-34c	1257	0	1	0	0	71	1096.38	0	2.05379	0	0	76.2636
gga-miR-194	170	11	5	33	8	1	148.277	6.95139	10.2689	20.4421	11.1272	1.07414
gga-miR-34b	287	0	1	0	1	58	250.327	0	2.05379	0	1.3909	62.2999
gga-miR-153	1028	61	14	24	35	167	896.642	38.5486	28.753	14.867	48.6815	179.381
gga-miR-203	1301	3	1	42	13	483	1134.76	1.89583	2.05379	26.0173	18.0817	518.808
gga-miR-10a	1529	139	2	100	0	0	1333.62	87.8403	4.10758	61.9459	0	0
gga-miR-205a	2015	0	0	5	0	6	1757.52	0	0	3.09729	0	6.44481
gga-let-7c	2145	108	7	184	30	415	1870.91	68.25	14.3765	113.98	41.727	445.766
gga-miR-200b	4954	5	0	3	18	19	4320.98	3.15972	0	1.85838	25.0362	20.4086
gga-miR-302b	63512	15	0	42	0	14	55396.4	9.47917	0	26.0173	0	15.0379
gga-miR-16	3278	55751	4977	41746	9128	11627	2859.14	35231.5	10221.7	25859.9	12696.1	12489
gga-miR-30e	9961	38988	3307	30120	8657	15170	8688.18	24638.3	6791.88	18658.1	12041	16294.6
gga-miR-26a	13465	519304	42807	114931	14121	17254	11744.4	328171	87916.5	71195	19640.9	18533.1
gga-let-7d	0	273	16	242	81	0	0	172.521	32.8606	149.909	112.663	0
gga-miR-29c	9	1583	6	435	42	356	7.84998	1000.37	12.3227	269.465	58.4178	382.392
gga-miR-9	625	3112	307	3005	20	422	545.137	1966.61	630.513	1861.47	27.818	453.285
gga-miR-130c	719	1937	117	685	232	54	627.126	1224.08	240.293	424.329	322.689	58.0033
gga-miR-30b	1043	4742	279	3883	761	1385	909.725	2996.68	573.007	2405.36	1058.47	1487.68
gga-miR-30a-5p	1592	14427	454	3594	1372	1602	1388.57	9117.07	932.42	2226.34	1908.31	1720.77
gga-miR-1734	0	35	1	39	2	0	0	22.1181	2.05379	24.1589	2.7818	0
gga-miR-1454	54	236	35	229	80	97	47.0999	149.139	71.8826	141.856	111.272	104.191
gga-miR-32	125	1599	204	1053	254	40	109.027	1010.48	418.973	652.29	353.289	42.9654
gga-miR-142-3p	528	200808	25742	282680	75670	19	460.532	126900	52868.6	175109	105249	20.4086
gga-miR-29b	624	3635	11	1964	337	427	544.265	2297.12	22.5917	1216.62	468.733	458.656
gga-miR-30d	2175	31382	2063	12780	1980	6947	1897.08	19831.7	4236.97	7916.69	2753.98	7462.02
gga-miR-1456	4	29	0	36	2	11	3.48888	18.3264	0	22.3005	2.7818	11.8155
gga-miR-126!	16	233	8	116	31	89	13.9555	147.243	16.4303	71.8572	43.1179	95.5981
gga-miR-30a-3p	27	255	49	32	18	25	23.5499	161.146	100.636	19.8227	25.0362	26.8534
gga-miR-7b	68	1859	385	2079	1	194	59.3109	1174.79	790.709	1287.86	1.3909	208.382
gga-miR-15a	1033	18758	1475	22832	3090	5184	901.003	11854	3029.34	14143.5	4297.88	5568.32
gga-let-7g	2343	49726	11190	22138	7537	3988	2043.61	31424.1	22981.9	13713.6	10483.2	4283.65
gga-miR-146c	3997	28476	1641	39060	2873	7981	3486.26	17995.3	3370.27	24196.1	3996.06	8572.68
gga-miR-133a	2	46	2	56	2	1	1.74444	29.0695	4.10758	34.6897	2.7818	1.07414
gga-miR-451	5	172	0	49	4	6	4.3611	108.694	0	30.3535	5.5636	6.44481
gga-miR-126	20	123	26	94	47	37	17.4444	77.7292	53.3985	58.2291	65.3723	39.743
gga-miR-29a	300	40990	557	12984	3724	20002	261.666	25903.4	1143.96	8043.05	5179.71	21484.9
gga-miR-30c	1550	32916	247	19168	3343	2430	1351.94	20801.1	507.286	11873.8	4649.78	2610.15
gga-miR-130c!	22	33	61	100	7	12	19.1888	20.8542	125.281	61.9459	9.7363	12.8896
gga-miR-146c!	89	170	78	192	50	37	77.6276	107.431	160.196	118.936	69.545	39.743
gga-miR-1798	2	0	12	0	2	0	1.74444	0	24.6455	0	2.7818	0
gga-miR-1651!	3	35	39	32	8	0	2.61666	22.1181	80.0978	19.8227	11.1272	0
gga-miR-3535	3	3	25	23	2	0	2.61666	1.89583	51.3447	14.2476	2.7818	0
gga-miR-1696	7	0	8	3	6	0	6.10554	0	16.4303	1.85838	8.3454	0
gga-miR-18b	10491	1916	21409	8774	7306	9187	9150.46	1210.81	43969.6	5435.13	10161.9	9868.09
gga-miR-1747	0	3	9	23	2	0	0	1.89583	18.4841	14.2476	2.7818	0
gga-miR-144	7	11	76	5	4	4	6.10554	6.95139	156.088	3.09729	5.5636	4.29654
gga-miR-1559	116	743	1423	864	917	1081	101.177	469.535	2922.54	535.213	1275.46	1161.14
gga-miR-1635	0	0	5	2	2	0	0	0	10.2689	1.23892	2.7818	0
gga-miR-1561	0	0	5	1	0	0	0	0	10.2689	0.619459	0	0
gga-miR-221	7544	15546	30340	31786	3156	1889	6580.03	9824.21	62311.9	19690.1	4389.68	2029.04
gga-miR-1655	1	2	6	2	1	1	0.87222	1.26389	12.3227	1.23892	1.3909	1.07414
gga-miR-1306	15	15	14	7	3	12	13.0833	9.47917	28.753	4.33621	4.1727	12.8896
gga-miR-1622	1	0	7	0	0	0	0.87222	0	14.3765	0	0	0
gga-miR-1808	1	0	5	0	0	0	0.87222	0	10.2689	0	0	0
gga-miR-301b-3p	1303	1015	728	493	450	126	1136.5	641.424	1495.16	305.393	625.905	135.341
gga-miR-101	9639	31924	22714	39807	13427	16121	8407.33	20174.2	46649.8	24658.8	18675.6	17316.1
gga-miR-1551	3	1	18	1	19	0	2.61666	0.631945	36.9682	0.619459	26.4271	0
gga-miR-1712	5	2	109	5	15	0	4.3611	1.26389	223.863	3.09729	20.8635	0
gga-miR-1781	6	23	68	30	16	0	5.23332	14.5347	139.658	18.5838	22.2544	0
gga-miR-1786	7	4	179	3	35	0	6.10554	2.52778	367.628	1.85838	48.6815	0
gga-miR-1800	8	1	17	4	0	0	6.97776	0.631945	34.9144	2.47784	0	0
gga-miR-1551!	9	1	17	0	20	0	7.84998	0.631945	34.9144	0	27.818	0
gga-miR-142-5p	14	22372	34759	17104	13318	2	12.2111	14137.9	71387.6	10595.2	18524	2.14827
gga-miR-2964	79	1100	1655	625	273	994	68.9054	695.139	3399.02	387.162	379.716	1067.69
gga-miR-100	563	276	11171	1004	1091	2898	491.06	174.417	22942.9	621.937	1517.47	3112.85
gga-miR-222	1415	3102	23664	23419	2959	1235	1234.19	1960.29	48600.9	14507.1	4115.67	1326.56
gga-miR-148a	4701	13301	41596	25393	6873	34018	4100.31	8405.5	85429.4	15729.9	9559.66	36540
gga-miR-103	5327	8210	5907	10874	6322	7264	4646.31	5188.27	12131.7	6736	8793.27	7802.52
gga-miR-128	5506	14226	9192	13672	4797	7783	4802.44	8990.04	18878.4	8469.24	6672.15	8360
gga-let-7i	5776	12518	13355	10325	6723	4123	5037.94	7910.68	27428.3	6395.91	9351.02	4428.66
gga-miR-18a	16430	5028	22549	7243	8060	12364	14330.6	3177.42	46310.9	4486.74	11210.7	13280.6
gga-miR-20b	40307	6430	44789	30820	11745	18029	35156.6	4063.4	91987.1	19091.7	16336.1	19365.6
gga-miR-1729!	59	484	1590	434	375	73	51.461	305.861	3265.52	268.845	521.587	78.4119
gga-miR-15c!	14	38	55	68	12	4	12.2111	24.0139	112.958	42.1232	16.6908	4.29654
gga-miR-1434	1	6	10	6	19	0	0.87222	3.79167	20.5379	3.71675	26.4271	0
gga-miR-211	29	413	200	253	334	267	25.2944	260.993	410.758	156.723	464.561	286.794
gga-miR-2954	890	6654	785	696	3395	1476	776.276	4204.96	1612.22	431.143	4722.11	1585.42
gga-miR-1416!	2	0	4	0	19	0	1.74444	0	8.21515	0	26.4271	0
gga-miR-137	2	0	0	2	11	4	1.74444	0	0	1.23892	15.2999	4.29654
gga-let-7k	6	477	881	1182	4011	1342	5.23332	301.438	1809.39	732.2	5578.9	1441.49
gga-miR-147	123	3900	154	3197	3464	230	107.283	2464.58	316.283	1980.41	4818.08	247.051
gga-miR-1729	143	6103	1488	1440	2770	2265	124.727	3856.76	3056.04	892.021	3852.79	2432.92
gga-miR-146b	2125	3789	10	2455	3077	641	1853.47	2394.44	20.5379	1520.77	4279.8	688.521
gga-miR-3528	0	1	2	0	30	0	0	0.631945	4.10758	0	41.727	0
gga-miR-1329!	2	3	12	2	57	5	1.74444	1.89583	24.6455	1.23892	79.2813	5.37068
gga-miR-456	103	112	408	653	1064	554	89.8386	70.7778	837.946	404.507	1479.92	595.071
gga-miR-223	221	14148	309	34923	50275	10	192.761	8940.75	634.621	21633.4	69927.5	10.7414
gga-miR-22!	605	126	16	455	531	350	527.693	79.625	32.8606	281.854	738.568	375.948
gga-let-7j	1397	8940	3422	6503	6871	2929	1218.49	5649.59	7028.07	4028.34	9556.87	3146.14
gga-miR-106	14622	3722	2743	29968	13513	11250	12753.6	2352.1	5633.54	18563.9	18795.2	12084
gga-miR-1560	1	12	1	17	11	0	0.87222	7.58334	2.05379	10.5308	15.2999	0
gga-miR-130a	344	148	56	149	379	140	300.044	93.5278	115.012	92.2994	527.151	150.379
gga-miR-301	547	30	77	72	537	303	477.104	18.9583	158.142	44.601	746.913	325.463
gga-miR-193b	5	13	0	6	53	5	4.3611	8.21528	0	3.71675	73.7177	5.37068
gga-miR-107	720	852	312	1074	508	467	627.998	538.417	640.782	665.299	706.577	501.621
gga-miR-22	20293	4718	810	19850	24701	8160	17700	2981.51	1663.57	12296.3	34356.6	8764.95
gga-miR-1b	1	0	0	3	10	0	0.87222	0	0	1.85838	13.909	0
gga-miR-1329	4	26	9	18	308	90	3.48888	16.4306	18.4841	11.1503	428.397	96.6722
gga-miR-1416	20	72	18	35	1177	0	17.4444	45.5	36.9682	21.6811	1637.09	0
gga-miR-3538	21	29	42	14	351	2	18.3166	18.3264	86.2591	8.67243	488.206	2.14827
gga-miR-204	38	436	193	291	323	278	33.1444	275.528	396.381	180.263	449.261	298.61
gga-let-7a	1501	9060	3452	6680	6875	2963	1309.2	5725.42	7089.68	4137.99	9562.44	3182.66
gga-let-7f	3936	25072	7478	23983	22142	6257	3433.06	15844.1	15358.2	14856.5	30797.3	6720.87
gga-miR-199!	10343	298	4	115	163	14121	9021.37	188.32	8.21515	71.2378	226.717	15167.9
gga-miR-9!	2	0	0	0	0	14	1.74444	0	0	0	0	15.0379
gga-miR-135b	0	0	0	0	0	21	0	0	0	0	0	22.5569
gga-miR-1769	3	32	1	60	7	51	2.61666	20.2222	2.05379	37.1675	9.7363	54.7809
gga-miR-499	5	1	2	3	16	29	4.3611	0.631945	4.10758	1.85838	22.2544	31.1499
gga-miR-1451	307	1546	48	1265	163	1676	267.771	976.986	98.5819	783.616	226.717	1800.25
gga-miR-125b	3275	446	349	657	1106	5741	2856.52	281.847	716.772	406.985	1538.34	6166.61
gga-miR-21	267118	34175	20727	150414	207341	311467	232986	21596.7	42568.9	93175.3	288391	334558
gga-miR-460a	12	29	0	196	7	833	10.4666	18.3264	0	121.414	9.7363	894.755
gga-miR-365	129	37	1	8	149	1217	112.516	23.382	2.05379	4.95567	207.244	1307.22
gga-miR-15b	604	4018	104	2137	465	2718	526.821	2539.15	213.594	1323.78	646.768	2919.5
gga-miR-24	8129	7555	155	19526	12083	51257	7090.27	4774.34	318.337	12095.6	16806.2	55057
gga-miR-19b	13110	26430	5423	58553	29004	36716	11434.8	16702.3	11137.7	36271.2	40341.7	39438
gga-miR-140	4	9	3	12	2	25	3.48888	5.6875	6.16137	7.43351	2.7818	26.8534
gga-miR-184	6	0	0	0	1	13	5.23332	0	0	0	1.3909	13.9638
gga-miR-455-5p	6	1	0	7	5	1850	5.23332	0.631945	0	4.33621	6.9545	1987.15
gga-miR-1552-5p	9	6	0	21	55	54	7.84998	3.79167	0	13.0086	76.4995	58.0033
gga-miR-455-3p	18	1	0	2	13	1686	15.7	0.631945	0	1.23892	18.0817	1810.99
gga-miR-140!	31	52	4	34	2	188	27.0388	32.8611	8.21515	21.0616	2.7818	201.938
gga-miR-135a	229	6	0	6	9	9054	199.738	3.79167	0	3.71675	12.5181	9725.23
gga-miR-130b	325	197	223	250	939	942	283.471	124.493	457.995	154.865	1306.06	1011.84
gga-miR-23b	7750	22680	1696	23529	11048	28634	6759.7	14332.5	3483.23	14575.2	15366.7	30756.8
gga-miR-460b-5p	4	1	0	0	0	12	3.48888	0.631945	0	0	0	12.8896
gga-miR-181a!	17	75	17	113	4	71	14.8277	47.3959	34.9144	69.9989	5.5636	76.2636
gga-miR-7	170	1740	631	3118	527	1756	148.277	1099.58	1295.94	1931.47	733.004	1886.18
gga-miR-181a	950	8145	561	9534	338	17992	828.609	5147.19	1152.18	5905.92	470.124	19325.9
gga-miR-92	6025	36582	10614	14396	2890	28243	5255.12	23117.8	21798.9	8917.73	4019.7	30336.8
gga-miR-1676!	0	0	0	1	0	10	0	0	0	0.619459	0	10.7414
gga-miR-99a!	0	1	0	6	0	10	0	0.631945	0	3.71675	0	10.7414
gga-miR-458!	25	7	1	44	0	185	21.8055	4.42361	2.05379	27.2562	0	198.715
gga-miR-1451!	58	44	97	163	83	216	50.5887	27.8056	199.218	100.972	115.445	232.013
gga-miR-31	69	1	0	2	0	231	60.1832	0.631945	0	1.23892	0	248.125
gga-miR-181b	254	984	306	2234	251	5301	221.544	621.834	628.459	1383.87	349.116	5693.99
gga-miR-15c	322	7203	1286	4969	1052	5084	280.855	4551.9	2641.17	3078.09	1463.23	5460.91
gga-miR-454	679	268	201	620	1523	2906	592.237	169.361	412.812	384.065	2118.34	3121.44
gga-miR-458	700	1044	57	1877	8	9465	610.554	659.75	117.066	1162.72	11.1272	10166.7
gga-miR-99a	1005	434	27	810	23	4397	876.581	274.264	55.4523	501.762	31.9907	4722.98
gga-miR-16c	3250	10240	2769	12986	2190	10159	2834.71	6471.11	5686.94	8044.29	3046.07	10912.1
gga-miR-27b	12347	9295	4277	15691	16154	37834	10769.3	5873.93	8784.05	9719.93	22468.6	40638.9
gga-miR-3529	10	7	1	7	8	4269	8.7222	4.42361	2.05379	4.33621	11.1272	4585.49
gga-miR-193a	14	2	0	2	9	30	12.2111	1.26389	0	1.23892	12.5181	32.2241
gga-miR-196	50	1	0	1	1	48	43.611	0.631945	0	0.619459	1.3909	51.5585
gga-miR-10b	530	0	0	0	2	3402	462.276	0	0	0	2.7818	3654.21
gga-miR-34a	633	101	0	6	170	764	552.115	63.8264	0	3.71675	236.453	820.64
gga-miR-19a	6440	17843	2237	31650	14183	24176	5617.1	11275.8	4594.33	19605.9	19727.1	25968.3
gga-miR-3523	4	20	19	174	21	11	3.48888	12.6389	39.022	107.786	29.2089	11.8155
gga-miR-146a	119	8695	1671	39224	8546	165	103.794	5494.76	3431.88	24297.7	11886.6	177.232
gga-miR-155	122	12780	0	133401	13	9	106.411	8076.25	0	82636.4	18.0817	9.66722
gga-miR-33	403	810	16	2993	143	92	351.505	511.875	32.8606	1854.04	198.899	98.8205
gga-miR-1a	8	58	0	299	1	1	6.97776	36.6528	0	185.218	1.3909	1.07414
gga-miR-551!	4	0	0	0	0	1	3.48888	0	0	0	0	1.07414
gga-miR-10a!	1	0	0	0	0	0	0.87222	0	0	0	0	0
gga-miR-1456!	0	0	0	0	1	0	0	0	0	0	1.3909	0
gga-miR-1798!	0	0	2	0	0	0	0	0	4.10758	0	0	0
gga-miR-1781!	0	0	1	0	0	0	0	0	2.05379	0	0	0
gga-miR-1560!	0	0	1	1	1	0	0	0	2.05379	0.619459	1.3909	0
gga-miR-1769!	2	3	1	10	0	5	1.74444	1.89583	2.05379	6.19459	0	5.37068
gga-miR-1623	0	0	3	1	1	2	0	0	6.16137	0.619459	1.3909	2.14827
gga-miR-1558	0	0	0	1	0	0	0	0	0	0.619459	0	0
gga-miR-1550-3p	0	0	0	1	0	0	0	0	0	0.619459	0	0
gga-miR-1765	0	0	0	4	3	0	0	0	0	2.47784	4.1727	0
gga-miR-1683	0	0	0	1	0	0	0	0	0	0.619459	0	0
gga-miR-1727	0	0	0	2	0	0	0	0	0	1.23892	0	0
gga-miR-1764	0	0	0	1	1	0	0	0	0	0.619459	1.3909	0
gga-miR-1731	0	0	1	4	5	0	0	0	2.05379	2.47784	6.9545	0
gga-miR-1649	0	0	0	1	0	0	0	0	0	0.619459	0	0
gga-miR-1458	0	0	2	2	0	0	0	0	4.10758	1.23892	0	0
gga-miR-1774	1	0	1	2	0	0	0.87222	0	2.05379	1.23892	0	0
gga-miR-1708	1	0	0	1	1	0	0.87222	0	0	0.619459	1.3909	0
gga-miR-205b	9	0	0	0	0	0	7.84998	0	0	0	0	0
gga-miR-1681	11	0	4	1	1	0	9.59442	0	8.21515	0.619459	1.3909	0
gga-miR-489	8	0	0	1	0	4	6.97776	0	0	0.619459	0	4.29654
gga-miR-2188	6	1	0	0	0	2	5.23332	0.631945	0	0	0	2.14827
gga-miR-1552-3p	6	0	0	2	3	7	5.23332	0	0	1.23892	4.1727	7.51895
gga-miR-1784!	4	0	0	0	0	0	3.48888	0	0	0	0	0
gga-miR-1805-3p	4	0	1	0	0	1	3.48888	0	2.05379	0	0	1.07414
gga-miR-383	3	0	0	0	1	0	2.61666	0	0	0	1.3909	0
gga-miR-216	3	0	0	0	0	0	2.61666	0	0	0	0	0
gga-miR-1677	3	0	0	0	0	0	2.61666	0	0	0	0	0
gga-miR-206	3	0	0	0	2	0	2.61666	0	0	0	2.7818	0
gga-miR-1689!	3	0	1	0	0	0	2.61666	0	2.05379	0	0	0
gga-miR-1625	2	0	0	0	0	0	1.74444	0	0	0	0	0
gga-miR-1467!	2	0	4	0	1	0	1.74444	0	8.21515	0	1.3909	0
gga-miR-1591!	2	0	0	0	0	0	1.74444	0	0	0	0	0
gga-miR-1722	2	0	0	0	0	0	1.74444	0	0	0	0	0
gga-miR-1653	2	0	0	0	0	0	1.74444	0	0	0	0	0
gga-miR-217	2	0	0	0	0	0	1.74444	0	0	0	0	0
gga-miR-375	2	0	1	0	0	5	1.74444	0	2.05379	0	0	5.37068
gga-miR-1628	1	0	0	0	0	0	0.87222	0	0	0	0	0
gga-miR-1463	1	0	0	0	0	0	0.87222	0	0	0	0	0
gga-miR-1462	1	0	0	0	0	0	0.87222	0	0	0	0	0
gga-miR-1788-5p	1	0	0	0	0	0	0.87222	0	0	0	0	0
gga-miR-1397	1	0	0	0	0	0	0.87222	0	0	0	0	0
gga-miR-1597!	1	0	0	0	0	0	0.87222	0	0	0	0	0
gga-miR-1563	1	0	3	1	4	0	0.87222	0	6.16137	0.619459	5.5636	0
gga-miR-1744	1	0	0	0	0	0	0.87222	0	0	0	0	0
gga-miR-1717	1	0	1	0	0	0	0.87222	0	2.05379	0	0	0
gga-miR-1687!	1	0	1	0	1	0	0.87222	0	2.05379	0	1.3909	0
gga-miR-1720!	1	0	0	0	0	0	0.87222	0	0	0	0	0
gga-miR-1719	1	0	1	0	0	0	0.87222	0	2.05379	0	0	0
gga-miR-1595	1	1	0	0	0	0	0.87222	0.631945	0	0	0	0
gga-miR-1751!	1	0	0	1	0	0	0.87222	0	0	0.619459	0	0
gga-miR-216b	1	0	0	2	3	1	0.87222	0	0	1.23892	4.1727	1.07414
gga-miR-1704	1	0	0	0	0	0	0.87222	0	0	0	0	0
gga-miR-449b	1	0	0	0	0	0	0.87222	0	0	0	0	0
gga-miR-490	1	0	0	0	0	0	0.87222	0	0	0	0	0
gga-miR-1592	1	0	0	0	0	0	0.87222	0	0	0	0	0
gga-miR-124b	1	0	0	0	0	0	0.87222	0	0	0	0	0
gga-miR-1728-5p	0	0	0	0	1	0	0	0	0	0	1.3909	0
gga-miR-1630	0	0	0	0	1	0	0	0	0	0	1.3909	0
gga-miR-1724	0	0	0	0	1	0	0	0	0	0	1.3909	0
gga-miR-1682	0	1	0	0	0	0	0	0.631945	0	0	0	0
gga-miR-1742	0	0	0	0	1	0	0	0	0	0	1.3909	0
gga-miR-2130	0	1	1	0	0	0	0	0.631945	2.05379	0	0	0
gga-miR-1597	0	0	0	0	0	1	0	0	0	0	0	1.07414
gga-miR-1643!	0	0	1	0	0	0	0	0	2.05379	0	0	0
gga-miR-1785	0	0	0	2	0	0	0	0	0	1.23892	0	0
gga-miR-1685	0	0	2	0	1	0	0	0	4.10758	0	1.3909	0
gga-miR-1603	0	0	0	1	0	0	0	0	0	0.619459	0	0
gga-miR-1772	0	0	0	0	1	0	0	0	0	0	1.3909	0
gga-miR-199b	0	0	0	0	0	1	0	0	0	0	0	1.07414
gga-miR-449	0	0	1	0	0	0	0	0	2.05379	0	0	0
gga-miR-1459	0	0	1	0	0	0	0	0	2.05379	0	0	0
gga-miR-1689	0	0	3	0	0	0	0	0	6.16137	0	0	0
gga-miR-1464	0	0	1	0	1	0	0	0	2.05379	0	1.3909	0
gga-miR-1604	0	0	0	0	1	0	0	0	0	0	1.3909	0
gga-miR-1709	0	0	1	0	0	0	0	0	2.05379	0	0	0
gga-miR-1720	0	0	0	0	0	1	0	0	0	0	0	1.07414
gga-miR-1453	0	0	0	0	1	0	0	0	0	0	1.3909	0
gga-miR-1590	0	0	0	0	1	0	0	0	0	0	1.3909	0
gga-miR-1657	0	0	1	0	0	0	0	0	2.05379	0	0	0
gga-miR-1684	0	0	1	0	0	0	0	0	2.05379	0	0	0
gga-miR-1452	0	0	1	0	1	0	0	0	2.05379	0	1.3909	0
gga-miR-216c	0	0	0	0	1	0	0	0	0	0	1.3909	0
gga-miR-3534	0	0	1	0	0	0	0	0	2.05379	0	0	0
gga-miR-1803	0	0	0	0	0	1	0	0	0	0	0	1.07414
gga-miR-1674	0	0	0	0	1	0	0	0	0	0	1.3909	0
gga-miR-202!	0	0	3	0	0	0	0	0	6.16137	0	0	0
gga-miR-3532	0	0	0	0	0	1	0	0	0	0	0	1.07414
gga-miR-1465	0	0	4	0	0	0	0	0	8.21515	0	0	0
gga-miR-1626!	0	0	0	0	1	0	0	0	0	0	1.3909	0
gga-miR-1666	0	0	4	0	1	0	0	0	8.21515	0	1.3909	0
gga-miR-3539	0	0	0	0	2	0	0	0	0	0	2.7818	0
gga-miR-1721	0	0	0	0	1	0	0	0	0	0	1.3909	0
gga-miR-2128	0	0	0	0	1	0	0	0	0	0	1.3909	0
gga-miR-1740	0	0	0	0	1	0	0	0	0	0	1.3909	0
gga-miR-1705	0	0	1	0	0	0	0	0	2.05379	0	0	0
gga-miR-1707	0	0	2	0	0	0	0	0	4.10758	0	0	0
gga-miR-1557	0	0	0	0	1	0	0	0	0	0	1.3909	0
gga-miR-1760	0	0	1	0	0	0	0	0	2.05379	0	0	0
gga-miR-1716	0	0	1	0	0	0	0	0	2.05379	0	0	0
gga-miR-1572	0	0	0	1	0	0	0	0	0	0.619459	0	0
gga-miR-3540	0	0	0	1	1	0	0	0	0	0.619459	1.3909	0
gga-miR-1756a	0	11	1	1	0	0	0	6.95139	2.05379	0.619459	0	0
gga-miR-1782	0	15	0	3	0	0	0	9.47917	0	1.85838	0	0
gga-miR-3530	1	8	0	2	0	3	0.87222	5.05556	0	1.23892	0	3.22241
gga-miR-1737	1	8	0	3	1	0	0.87222	5.05556	0	1.85838	1.3909	0
gga-miR-133c	0	5	0	3	0	0	0	3.15972	0	1.85838	0	0
gga-miR-3525	4	9	3	6	4	0	3.48888	5.6875	6.16137	3.71675	5.5636	0
gga-miR-3536	0	5	0	4	0	0	0	3.15972	0	2.47784	0	0
gga-miR-3524	2	8	1	8	0	0	1.74444	5.05556	2.05379	4.95567	0	0
gga-miR-1467	3	2	2	2	0	0	2.61666	1.26389	4.10758	1.23892	0	0
gga-miR-1651	0	2	0	2	0	0	0	1.26389	0	1.23892	0	0
gga-miR-1772!	0	1	0	1	1	0	0	0.631945	0	0.619459	1.3909	0
gga-miR-1677!	2	1	0	1	1	6	1.74444	0.631945	0	0.619459	1.3909	6.44481
gga-miR-1585	0	2	1	2	1	0	0	1.26389	2.05379	1.23892	1.3909	0
gga-miR-1736	1	4	2	4	0	0	0.87222	2.52778	4.10758	2.47784	0	0
gga-miR-1663	0	9	0	10	0	1	0	5.6875	0	6.19459	0	1.07414
gga-miR-1596	0	3	4	6	1	0	0	1.89583	8.21515	3.71675	1.3909	0
gga-miR-1685!	2	1	0	3	2	0	1.74444	0.631945	0	1.85838	2.7818	0
gga-miR-1668	1	2	1	6	4	0	0.87222	1.26389	2.05379	3.71675	5.5636	0
